# Supplementary material for: Characterizing the heterogeneity of neurodegenerative diseases through EEG normative modeling
Source: NPJ Parkinsons Dis. 2025 May 8;11:117. doi: 10.1038/s41531-025-00957-6 (PMC12062460; doi:10.1038/s41531-025-00957-6)
Supplement: Supplementary file 2 — DATASET description [file 41531_2025_957_MOESM2_ESM.xlsx]

## Sheet: Datasets Info
Dataset	Groups	HC		Patients		EEG Recording System			Site	Source	Download Reference	Reference	Selection/Diagnostic Criteria	Medication Information	Ethics Approval / Informed Consent Information
		No subjs (% Male)	Age (year): median (SD) [range]	No subjs (% Male)	Age (year): median (SD) [range]	Montage	Number of channels	Sampling frequency
Dataset 1: OpenNeuro - AHEPA University Hospital Alzheimer Study (AHEPAAD)	Healthy Controls (HC)	29 (62)	67 (5) [57-78]	-	-	Nihon Kohden EEG2100	19	500	AHEPA University Hospital of Thessaloniki, Greece	Open (OpenNeuro)	https://openneuro.org/datasets/ds004504/versions/1.0.7	(Miltiadous et al., 2023) 1	No cognitive decline (MMSE score of 30). No dementia-related conditions. No neurological or psychiatric conditions through clinical evaluations by neurologists at the hospital’s neurological clinic, a review of medical history and interviews.	No medication information was shared due to ethical and privacy considerations, in compliance with GDPR regulations and under the approval of the institutional ethics committee, which restricted the collection and sharing of detailed medical information beyond what was necessary for the study’s primary objectives.	The study was conducted in accordance with the Declaration of Helsinki and approved by the Scientific and Ethics Committee of AHEPA University Hospital, Aristotle University of Thessaloniki, under protocol number 142/12-04-2023. All participants provided written informed consent.
	Alzheimer's Diesease (AD)	-	-	36 (33)	67 (8) [49-79]								Diagnosed per NINCDS—ADRDA and DSM-5. No dementia-related comorbidities.
Dataset 2: OSF - Technical University of Munich Chronic Pain Study (TUMCP)	Healthy Controls (HC)	22 (41)	66 (10) [40-79]	-	-	BrainAmp MR+	64	1000	Technical University of Munich, Germany	Open (OSF)	https://osf.io/srpbg/	(May et al., 2021) 2	No past medical history of any neurological or psychiatric diseases. No past medical history of any pain, lasting more than 6 months, or on the day of testing. No surgery or acute injury during the last 3 months.	No pain-related or centrally active medication. Contraceptives and thyroidal medication were allowed.	The study was approved by the ethics committee of the Medical Faculty of the Technical University of Munich and conducted according to the relevant guidelines and regulations. All participants provided written informed consent.
Dataset 3: BASEL	Healthy Controls (HC)	31 (55)	66 (6) [53-75]	-	-	EGI, Geodesic hydrocel	256	1000	University Hospital of Basel, Switzerland	Not Open	-	(Yassine et al., 2022) 3	No primary neurological conditions.	No relevant medications with respect to cerebral disorders in the HC group	The study was approved by the local ethics committees (Ethikkommission beider Basel, Basel; Switzerland; EK 74/09). All patients gave written informed consent before the study inclusion.
	Parkinson's Diesease (PD)	-	-	68 (65)	67 (9) [45-84]								Diagnosed per UKPDSBB criteria. MMSE above 24/30. No history of vascular and/or demyelinating brain pathology.	All patients were under dopaminergic medications during the examinations. To be noted, 10 patients used cholinesterase inhibitors.
Dataset 4: OpenNeuro - University of New Mexico PD Study (UNMPD)	Healthy Controls (HC)	24 (67)	69 (10) [48-84]	-	-	BrainProducts, actiCap_slim_ASP	64	500	University of New Mexico, USA	Open (OpenNeuro)	https://openneuro.org/datasets/ds003490/versions/1.1.0	(Cavanagh et al., 2018) 4	MMSE above 26/30. No major head injuries or history of epilepsy. No primary neurological conditions. No parkinsonian related diagnosis.	No dopamine modulatory medications.	The University of New Mexico Office of the Institutional Review Board approved the study. All participants provided written informed consent.
	Parkinson's Diesease (PD)	-	-	25 (64)	71 (9) [49-83]								MMSE above 26/30. No major head injuries or history of epilepsy. PD motor severity measured with UPDRS. No deep brain stimulation. Diagnosed after interaction with neurologists	Half of the patients (12 out of 25 PD) were OFF medication, having withdrawn from their prescribed dopaminergic medication (Levodopa) for 15 hours prior to the data collection session.
Dataset 5: CREAPARK	Healthy Controls (HC)	21 (52)	58 (8) [46-68]	-	-	EGI, Geodesic hydrocel	256	1000	University Hospital of Rennes, France	Not Open	-	(Chhade et al., 2023) 5	No cognitive disability or neurological disorders.	No medication that could affect the central nervous system was allowed	All ethical regulations relevant to human research participants were followed. The study was approved by the ethical committee of the University Hospital Centre of Rennes (agreement n°20–171). Each participant provided written informed consent.
	Parkinson's Diesease (PD)	-	-	24 (58)	63 (6) [46-68]								Diagnosed per UKPDSBB criteria. No major cognitive deficits. No history or presence of neurological (other than PD) or psychiatric conditions. No deep brain stimulation.	PD patients were ON medication, Levodopa daily dose equivalent (mg/d): mean:1535 (range: 995-2204; std: 398.2)
Dataset 6: turkeyAD	Healthy Controls (HC)	93 (43)	67 (8) [44-87]	-	-	BrainAmp 32ch DC	32	500	Izmir, Turkey	Not Open	-	-	No primary neurological conditions.	No relevant medications with respect to AD	The study was collected within the scope of different research projects and approved by the corresponding local ethical committees: Scientific and Technological Research Council of Turkey-TUBITAK, Project number: 112S459, Decision no:2011/12-15 Protocol No: 2568-GOA, Decision No: 2016/06-51 Dokuz Eylül University Scientific Research Projects, Project Number:2018.KB.SAG.084, Protocol No: 3815-GOA,…
	Alzheimer's Diesease (AD)	-	-	94 (38)	74 (5) [64-86]								-	45 out of 94 AD patients were taking medications (including Donepezil, and Memantine, Rivastigmine) and 58 patients were taking anti-depressants
Dataset 7: turkeyPDAD	Healthy Controls (HC)	63 (49)	63 (7) [51-79]	-	-	BrainAmp 32ch DC	32	500	Istanbul, Turkey	Not Open	-	(Güntekin et al., 2019; Zanin et al., 2024) 6,7	No primary neurological conditions.	No medication information was available	The study is designed according to the principles of the Declaration of Helsinki. The study was approved by the local ethical committee (Istanbul Medipol University Ethical Committee, Report No: 10840098-604.01.01-E.8374). All participating individuals and/or their relatives gave written informed consent for the study.
	Parkinson's Diesease (PD)	-	-	100 (70)	67 (9) [47-84]								Diagnosed per UKPDSBB criteria. Clinical features determined by UPDRS. PD Disease stage determined by HY scale.	PD patients were ON medication, evaluated 60 to 90 minutes after their morning dose of levodopa.
	Alzheimer's Diesease (AD)	-	-	44 (36)	73 (8) [56-86]								Diagnosed per NINCDS-ADRDA and DSM-IV criteria. AD Severity assessed by CDR scale.	AD patients were ON cholinergic monotherapy or combined cholinergic treatment with memantine.
Dataset 8: lebAD2017	Healthy Controls (HC)	10 (40)	70 (5) [64-81]	-	-	TMSI 32ch, Porti	32	1000	Al-Ajaza and Mazloum Hospital, Lebanon	Not Open	-	(Kabbara et al., 2018) 8	No primary neurological conditions. MMSE above 25/30.	None of the volunteers reported taking any medication or drugs	The institutional review board at the Lebanese University, Doctoral School of Science and Technology, approved all the experimental protocols and procedures (agreement number CE-EDST-3–2017). All subjects or their legal guardians gave their informed consent to participate in the study in accordance with all the relevant IRB guidelines and regulations.
	Alzheimer's Diesease (AD)	-	-	10 (50)	72 (4) [66-78]								Diagnosed by neurologists after interview and neurophysiological tests with several domains (Orientation, Registration, Attention and Calculation, Memory, and Language) MMSE below 21/30.	Patients were OFF medication during the study.
Dataset 9: lebAD2019	Healthy Controls (HC)	13 (69)	60 (6) [55-71]	-	-	TMSI 32ch, Porti	32	1000	VitaNova PolyClinic, Lebanon	Not Open	-	(Allouch et al., 2019) 9	No primary neurological conditions.	No medication information was collected for HC controls	The institutional review board at the Lebanese University, Doctoral School of Science and Technology, approved all the experimental protocols and procedures (agreement number CE-EDST-3–2017). All subjects or their legal guardians gave their informed consent to participate in the study in accordance with all the relevant IRB guidelines and regulations.
	Alzheimer's Diesease (AD)	-	-	13 (23)	79 (10) [59-92]								Diagnosed by neurologists after interview and neurophysiological tests with several domains (Orientation, Registration, Attention and Calculation, Memory, and Language)	8 out of 13 AD patients were taking medications, including Aricept (Donepezil) and Memantine (Ebixa).
Dataset 10: University of Marseille HC Study (UMHC)	Healthy Controls (HC)	64 (34)	54 (11) [40-75]	-	-	BioSemi 64ch, ActiveTwo	64	2048	University of Marseille, France	Not Open	-	(Paban et al., 2018) 10	No history or presence of any neurological or psychiatric conditions.	None of the volunteers reported taking any medication or drugs.	The study was approved by the “Comité de Protection des Personnes Sud Méditerranée” (agreement n°10–40). Each participant provided written informed consent prior to acquisition.
Dataset 11: OSF - University Hospital of Turku PD Study (UHTPD)	Healthy Controls (HC)	20 (40)	78 (6) [53-76]	-	-	NeurOne Tesla amplifier	64	500	University Hospital of Torku, Finland	Open (OSF)	https://osf.io/pehj9/	(Railo et al., 2020) 11	No neurological conditions.	No medication taken.	The study was conducted according to the principles of the Declaration of Helsinki. The experiment was approved by the Ethics committee of the hospital district of South-West Finland. A written informed consent was obtained prior the study.
	Parkinson's Diesease (PD)	-	-	20 (45)	71 (8) [52-81]								Diagnosed per UKPDSBB criteria or MDS clinical criteria. PD motor severity measured with MDS-UPDRS (Section III).	7 PD patients were OFF medication, having gone on a medication break for at least 12 hours prior to testing. The remaining 13 were ON medication (Levodopa equivalent daily dose mean (std): 663 (509)mg).
Dataset 12: NEMAR - Wadsworth Center HC Study (WCHC)	Healthy Controls (HC)	44 (39)	49 (6) [40-67]	-	-	BCI2000 System (10-10)	64	160	Wadsworth Center, New York State Department of Health, Albany	Open (OpenNeuro)	https://nemar.org/dataexplorer/detail?dataset_id=ds004362&processed=0	(Schalk et al., 2004) 12	No neurological conditions.	No medication information was collected for HC controls
Dataset 13: OpenNeuro - SRM	Healthy Controls (HC)	43 (42)	51 (9) [40-71]	-	-	BioSemi 64ch, ActiveTwo	64	1024	University of Oslo, Norway	Open (OpenNeuro)	https://openneuro.org/datasets/ds003775/versions/1.2.1	(Hatlestad-Hall et al., 2022) 13	No severe psychiatric or neurological symptoms.	None of the subjects used any neuromodulation medication such as anti-seizure medication or anti-psychotics.	The data collection was conducted in accordance with the Declaration of Helsinki. The procedures were approved by the Regional Ethics Committee of South-Eastern Norway (reference number: 2016/2003). Informed consent was obtained from all participants.
Dataset 14: Zenodo - Denmark Impaired Hearing Study (DIH)	Healthy Controls (HC)	22 (27)	62 (7) [53-76]	-	-	BioSemi 64ch, ActiveTwo	64	512	Denmark	Open (Zenodo)	https://zenodo.org/records/3618205	(Fuglsang et al., 2020) 14	No neurological conditions.	No information about potential medication was collected.	The experiment was approved by the Science Ethics Committee for the Capital Region of Denmark (protocol H-16036391) and was conducted in accordance with the Declaration of Helsinki. All subjects provided written informed consent to participate.

## Sheet: Abbreviations
Abbreviation	Full Name	Reference
DSM	Diagnostic and Statistical Manual of Mental Disorders	(APA et al., 2013) 15
NINCDS-ADRDA	National Institute of Neurological, Communicative Disorders and Stroke—Alzheimer’s Disease and Related Disorders Association	(McKhann et al., 2011) 16
UPDRS	Unified Parkinson’s Disease Rating Scale	(Lang, A.E., 1998) 17
CDR	Clinical Dementia Rating	(Berg, 1988) 18
MDS	Movement Disorder Society	(Postuma et al., 2015) 19
UKPDSBB	United Kingdom Parkinson’s Disease Society Brain Bank	(Daniel and Lees, 1993) 20
HY	Hoehn-Yahr scale	(Hoehn and Yahr, 1967) 21
MMSE	Mini-Menta State Examination	(Cockrell et al., 2002) 22

## Sheet: channels
	Dataset 1	Dataset 2	Dataset 3	Dataset 4	Dataset 5	Dataset 6	Dataset 7	Dataset 8	Dataset 9	Dataset 10	Dataset 11	Dataset 12	Dataset 13	Dataset 14
Nihon Kohden EEG 2100	Nihon Kohden EEG 2100	BrainAmp MR+	EGI Geodesic Hydrocel	BrainProducts, actiCap_slim_ASP	EGI Geodesic Hydrocel	BrainAmp 32ch DC	BrainAmp 32ch DC	TMSI 32ch, Porti	TMSI 32ch, Porti	BioSemi 64ch, Activetwo	NeurOne Tesla Amplifier	BCI2000 (10-10)	BioSemi 64ch, Activetwo	BioSemi 64ch, Activetwo
Fp1	1	1	37	1	37	1	1	1	1	1	1	22	1	1
Fp2	2	2	18	32	18	2	2	3	3	34	2	24	34	34
F3	3	3	36	3	36	4	4	5	5	5	3	32	5	5
F4	4	4	224	30	224	6	6	7	7	40	4	36	40	40
C3	5	5	59	8	59	14	14	15	15	13	5	9	13	13
C4	6	6	183	25	183	16	16	17	17	50	6	13	50	50
P3	7	7	87	14	87	24	24	25	25	21	7	49	21	21
P4	8	8	153	19	153	26	26	27	27	58	8	53	58	58
O1	9	9	116	16	116	28	28	30	30	27	9	61	27	27
O2	10	10	150	18	150	30	30	32	32	64	10	63	64	64
F7	11	11	47	4	47	3	3	4	4	7	11	30	7	7
F8	12	12	2	31	2	7	7	8	8	42	12	38	42	42
T3 (T7)	13	13	69	9	69	13	13	14	14	15	13	41	15	15
T4 (T8)	14	14	202	26	202	17	17	18	18	52	14	42	52	52
T5 (P7)	15	15	96	15	96	23	23	24	24	23	15	47	23	23
T6 (P8)	16	16	170	20	170	27	27	28	28	60	16	55	60	60
Fz	17	17	21	2	21	5	5	6	6	38	17	34	38	38
Cz	18	18	9	24	9	15	15	16	16	48	18	11	48	48
Pz	19	19	101	13	101	25	25	26	26	31	19	51	31	31
